# Supplementary material for: Mathematical modelling of human P2X-mediated plasma membrane electrophysiology and calcium dynamics in microglia
Source: PLoS Comput Biol. 2021 Nov 1;17(11):e1009520. doi: 10.1371/journal.pcbi.1009520 (PMC8584768; doi:10.1371/journal.pcbi.1009520)
Supplement: S1 Data — (ZIP) [file pcbi.1009520.s007.zip]

Archive with 3 entries (2 files):
- S1_Data/
- S1_Data/hP2X4-ATP-0.1mM-total-current.dat
- S1_Data/hP2X7-ATP-5mM-total-current.dat
